# Supplementary material for: Assessing the quality of drinking water from selected water sources in Mbarara city, South-western Uganda
Source: PLoS One. 2024 Mar 28;19(3):e0297794. doi: 10.1371/journal.pone.0297794 (PMC10977771; doi:10.1371/journal.pone.0297794)
Supplement: S1 Dataset — (XLS) [file pone.0297794.s001.xls]

## Sheet: Physical, Chemical & Microb
SampleCode	watersource	ApparentColor	Temperature	PH	Turbidity	Electricalconductivity	DissolvedoxygenDO	Phosphorus	Ammonia	TotalDissolvedSolids	Chloride	FeacalColiformCFUML	logcfu	WQI	site
K009W	Well	29	19.62	4.16	3.65	754	1.275	1.36667	3.85333	377	13.4	40	3.68888		Kaburangire
K010P	Tap	0	24.015	4.72	3.55	141.5	3.425	1.53333	0.116667	71	0.71	20	2.99573		Kaburangire
K011P	Tap	0	25.075	4.43	10.75	124.5	3.81	1.5	0.173333	62	0.67	210	5.34711		Kaburangire
K012T	Rain water	0	20.635	4.335	1.85	39	3.685	1.2	0.045	19	1.3	500	6.21461		Kaburangire
K013P	Tap	8	24.015	4.105	3.7	127.5	3.95	0.766667	0.08	64	0.67	4	1.38629		Kaburangire
K014P	Tap	26	24.615	4.01	9.4	122.5	3.85	0.766667	0.185	61	0.68	119	4.77912		Kaburangire
K015P	Tap	12	15.56	3.87	8.05	122.5	3.735	0.9	0.13	61	0.72	6800	8.82468		Kaburangire
KA032W	Well	20	23.245	3.79	28.7	175.5	0.805	3.8	0.32	87.5	3.21	54000	10.8967		Katukuru
KA034P	Tap	53	22.53	3.395	3.75	115.5	0.87	8.6	0.03	154	1	36000	10.4913		Katukuru
KA035P	Tap	87	21.56	3.45	1.95	113.5	0.925	0.433333	0.02	57	0.07	9	2.19722		Katukuru
KA036P	Tap	36	24.52	3.585	4.3	111	0.86	1.23333	0.75	55	0.05	16000	9.68034		Katukuru
KA037P	Tap	66	24.365	3.685	4.3	115	0.85	0.666667	0.04	57	0.05	5000	8.51719		Katukuru
KT027P	Tap	57	22.32	4.395	1.55	112	0.905	5.3	0.07	56.5	0.7	170	5.1358		Katebe
KT028P	Tap	7	21.91	3.845	1.95	47	0.88	0.566667	0.05	24	0.67	1700	7.43838		Katebe
KT029W	Well	233	23.6	3.42	24.95	87	0.765	0	2.24	43.5	12.53	130	4.86754		Katebe
KT030W	Well	30	23.115	3.575	31.65	63	0.765	0	2.9	44	22.94	4	1.38629		Katebe
KT031W	Well	114	24.035	3.575	51.65	106.5	0.79	1.06667	0.21	31.5	4.43	510	6.23441		Katebe
KT033W	Well	0	12.735	3.395	17.65	307	0.87	9.26667	0.05	145	0.87	46000	10.7364		Katebe
L022P	Tap	28	24.43	4.855	4.1	117.5	3.875	1.03333	0.24	58.5	0.73	0			Lugazi
L023P	Tap	1	28.1	4.53	3.1	122	3.63	0.166667	0.07	58.5	0.72	63	4.14314		Lugazi
L025P	Well	151	21.555	4.09	28.1	95	3.64	0.266667	0.26	47.5	4.98	182	5.20401		Lugazi
L026W	Well	5	24.655	4.31	20.4	988	3.47	0.366667	0.05	494	1.16	113	4.72739		Lugazi
L24TP	Tap	0	22.73	4.05	3	117.5	3.98	0.566667	0.04	47	0.9	184	5.21494		Lugazi
N001P	Tap	12	25.755	5.91	3.65	123.5	4.405	0.45	0.705	61.5	0.68	17	2.83321		Nyarubanga
N002T	Rain water	71	24.125	6.335	3.2	88.5	4.495	2.2	0.445	44.5	1.4	24	3.17805		Nyarubanga
N003W	Well	37	28.615	5.83	15.5	157	5.385	0.633333	0.4675	78.5	12.3	200	5.29832		Nyarubanga
N004P	Tap	14	24.59	6.3	3.6	120.5	4.78	0.833333	0.26	60.5	0.7	3000	8.00637		Nyarubanga
N005W	Well	103	29.42	5.36	19.5	116.5	4.755	0.966667	0.663333	58.5	12.24	68	4.21951		Nyarubanga
N006P	Tap	16	25.17	6.76	3.25	138	3.72	0.833333	0.21	69	0.66	0			Nyarubanga
N007P	Tap	17	25.275	4.91	2.85	126	4.51	0.833333	0.553333	63	0.73	19	2.94444		Nyarubanga
N008T	Rain water	10	23.12	5.505	1.95	14.5	3.135	0.666667	0	7	1.28	20	2.99573		Nyarubanga
R016P	Tap	24	22.94	4.265	17.65	117	4.08	0.766667	0.25	58	0.67	204	5.31812		Rubiri
R017P	Tap	16	22.635	4.08	8.3	115.5	4.035	0.833333	0.34	58	0.73	490	6.19441		Rubiri
R018P	Tap	42	24.165	3.985	8.35	116	3.8	0.966667	0.15	58	0.66	120	4.78749		Rubiri
R019P	Tap	55	21.835	3.95	8.6	114	4.25	0.8	0.223333	57	0.73	32	3.46574		Rubiri
R020P	Tap	25	25.96	3.935	9.2	118	3.605	0.4	0.19	59	0.75	30	3.4012		Rubiri
R021B	Borehole	2	24.695	4.2	4.65	905	2.865	0	8.23667	452	2.3	168	5.12396		Rubiri

## Sheet: Sanitary Inspection
Taped Water
SampleNo	Village	TotalScoreofRisks	Score
N001p	NYARUBANGA	2	Low
N002T	NYARUBANGA	2	Low
N004P	NYARUBANGA	2	Low
N006P	NYARUBANGA	3	Medium
N007R	NYARUBANGA	5	Medium
K10P	KABURANGIRE	1	Low
011P	KABURANGIRE	0	Low
013P	KABURANGIRE	3	Medium
K-014P	KABURANGIRE	0	Low
K-015	KABURANGIRE	0	Low
R-016P	RUBIRI	2	Low
R-017P	LUBIRI	4	Medium
R-18P	LUBIRI	2	Low
R-019P	RUBIRI	0	Low
R-020P	RUBIRI	2	Low
L-021P	LUGAZI	4	Medium
L-023	LUGAZI	4	Medium
L-24	LUGAZI	6	High
L-025P	LUGAZ	6	High
K-027P	KATEBE	4	Medium
034P	KATUKURU	1	Low
035P	KATUKURU	3	Medium
36P	KATUKURU	6	High
037P	KATUKURU	0	Low
Borehole
SampleCode	Village	TotalScoreofRisks	Score
R-022B	RUBIRI	9	Very High
Open dug well
SampleCode	Address	Totalscoreofrisks	ContaminationRiskScore
ODW-001	NYARUBANGA-KAKIIKA	7	High
ODW-002	NYARUBANGA-KAKIIKA	9	Very High
ODW-003	KABURANGIRE-KAKIIKA-DIVISION	8	High
ODW-004	LUGAZI	10	Very High
ODW-005	KATEBE	7	High
ODW-006	KATEBE	11	Very High
ODW-007	KATEBE	9	Very High
ODW-008	KATUKURU NYARUBUNGO	10	Very High
ODW-009		11	Very High
Rain water collection
SampleCode	Parish	TotalScoresofRisks	RiskScore
N002T	NYARUBANGA	2	Low
N00XT	NYARUBANGA	4	Medium
KO12T	Katebe	5	Medium
KT028T	Katukuru	6	High
N008T	nyarubanga	5	Medium
KT028	Katukuru	6	High
